# Supplementary material for: Street dance redefined: a bridge across the knowledge gap
Source: Front Sports Act Living. 2025 Jul 23;7:1610656. doi: 10.3389/fspor.2025.1610656 (PMC12325215; doi:10.3389/fspor.2025.1610656)
Supplement: Supplementary file 1 [file Supplementaryfile1.xlsx]

## Sheet: Table 3
No	Full reference	Country	Study design	Methods and Data collection	Phenomena of interestand	Population	Content related to the research question (In the spirit of honesty, we take direct quotes)
1	Bonny, J. W., Lindberg, J. C., & Pacampara, M. C. (2017).	USA	Experimental	1.Mixed ethnographic approach. 2.Questionnaire to collect data	The article focuses on hip hop dance, which is a form of street dance. The study examines whether experience in hip hop dance is linked to cognitive and sociocognitive abilities	n=61. 12-55 years 45 females and 16 males Dancers	RQ1: No content related to the research question was retrieved. RQ2: "hip hop dance includes multiple different types of performances, some of which, such as break dancing, are more spontaneous and in response to music, and others that are more structured, pre-choreographed routines."(p.20/26) RQ3:"This particular dance style has an associated culture and developmental pathway that is relatively …
2	Gunay, A., & Bacon, A. M. (2020)	United Kingdom​	Experimental	1.Qualitative research method. 2.Collected data through semi-structured interviews.	Street dance, particularly forms associated with hip-hop and breakdance, is used as a means of expression, social bonding, and confidence-building.	n=8. 16-18 years Teenagers.	RQ1:"Street dance is energetic and complex comprising movements which require considerable physical ability to perform. " (p.12) RQ2:"Most contemporary street dance styles are associated with hip-hop and break-dance styles and are frequently improvisational and social in performance. "(p.3) RQ3:"Street dance has been utilised as a form of physical exercise, for artistic expression, and in competi…
3	Wei et al.(2022)	China	Systematic literature review	1.Qualitative research method. 2.Data were collected through literature.	This article reviews the history of breakdance as part of street dance and categorizes the basic steps of breakdance.	Street dancer, B-boy, B-Girl, breakers, hip-hop educators, students	RQ1:"In China, breakdance is one type of street dance. " (p.1) RQ2: "Breaking is the oldest known hip-hop style of dance " (p.1) RQ3:"For some street styles, historical documents might be difficult to find because they have been lost or were never created in the first place."(p.3) "This misinformation has led to ambiguous understandings of the concepts of breakdancing, breaking and popular dance,…
4	Li, R. Z., & Vexler, Y. A. (2019)	China	Ethnography and Historical Hermeneutic Research	1.Qualitative research method. 2.Data were collected through literature.	This paper describes how the historical development and defining concepts of breakdancing, as a branch of street dance, were formed. In the context of breakdancing becoming an economic sport in the Olympic Games, should breakdancing be defined as an artistic or a sporting sport.	Street dancer, B-boy, B-Girl, breakers.	RQ1:"The term ‘street dance’,..., is used to encompass all of the above, as well as waacking, house,krumping, and the ‘hip-hop dance’ that during the past decade has begun to be developed as a discipline of its own."(p.440) RQ2:"B-Boys and B-Girls who recognize breaking as a kind of ‘street dance’ defined by certain characteristics of its physical motion,"(p.434) RQ3:"this phenomenon is so wide-s…
5	Ling et al. (2023).	China	Systematic literature review	1.Qualitative research method. 2.Data were collected through literature.	This article reviews the history of popping dance as part of street dance and categorizes the basic steps of popping dance.	Popper, breakers, hip-hop educators, students.	RQ1:"Wukong App is a renowned street dance education tool in China, offering courses in Jazz, Locking, Popping, Breaking, and Hip-hop."(p.03) RQ2:"Popping dance is a form of breakdance that originated in New York."(p.01) RQ3:Literature was screened using the keyword “Popping dance,” albeit the term was not consistently explicit. Some authors opted for related phrases like “Electric Boogie” or “Hi…
6	Fogarty, M. (2012)	Canada	Predominantly ethnographic	1.Mixed-method 2.Data were collected through interviews, participant observation, archival research, multi-sited ethnography, and video analysis.	The article focuses on breaking (b-boying/b-girling), a street dance style that originated in New York City among Black and Puerto Rican youth.This article examines the mediated encounters experienced by participants in hip hop styles.	B-boys and b-girls (male and female breakdancers) from various locations, primarily New York City, Los Angeles, Toronto, the UK, and Germany.	RQ1: "b-boying/b-girling and other hip hop street dance forms like popping and locking had become a dynamic part of popular culture"(p.455) RQ2:"B-Boys and b-girls are defined as youth, or adults, who perform the street dance form known as breaking."(p.451) RQ3:"Their objectives ranged from mastering dance styles, innovating new moves, historicizing street dance cultures, to trying to change publ…
7	Miura, A., Fujii, S., Okano, M., Kudo, K., & Nakazawa, K. (2016)	Japan	Experimental	1.Quantitative research. 2.Data were recorded using a Biopac MP100 system.	The study examines how street dancers, compared to non-dancers and a world champion street dancer, perform in a finger-to-beat coordination task.	n=12. 6 street dancers (age: 27.8 ± 5.8 years);6 non-dancers (age: 26.0 ± 2.4 years)	RQ1:Street dance was originally developed by African-Americans." (p.2) "The main characteristics of street dance is to coordinate whole-body movements with musical beats whose rate is approximately 100 beat per minute or more...we refer to street dancers as dancers."(p.2). RQ2:"During street dance, there are two coordination patterns when an individual synchronizes their knee movements to a music…
8	LaBoskey, S. (2001)	USA	Predominantly ethnographic	1.Qualitative research method. 2.Data were collected through media analysis.	The article examines how hip-hop dance (particularly breakdancing) portrays masculinity in various media, particularly films.	The study focuses on male dancers in hip-hop culture, particularly those who participated in breakdancing competitions during the early days of hip-hop culture.	RQ1: No content related to the research question was retrieved. RQ2:"Breaking is most often defined as 'downrocking,' which Tricia Rose describes as a 'competitive, acrobatic and pantomimic dance with outrageous physical contortions, spins, and back-flips”"(p.113) "Hip hop dancing sprouted from a variety of influences. From gospel, jazz, blues, and disco totribal traditions of Africa, hip hop ser…
9	Hall, M., Lim, H., Kim, S., Fulda, K. G., & Surve, S. A. (2023)	USA	Cross-sectional survey	1.Qualitative research method. 2.Data was collected through an online survey (Facebook, Instagram, and Reddit).	The article examines the health impact of breaking (commonly known as breakdancing), focusing specifically on hair loss (alopecia) among B-boys and B-girls.	n=142. 71 breakers and 71 non-breakers (dancers of other styles) 18 years or older.	RQ1: No content related to the research question was retrieved. RQ2:"Breaking, often mislabeled as “breakdancing” in the media, is a dance style originating from Bronx, New York, in the early 1970s. Dancers of this style are known as breakers, or b-boys and b-girls for male and female breakers, respectively. "(p.13) RQ3:"..no distinction was made as to whether all of the dancers break, instead th…
10	Aprahamian, S. (2019)	Canada	Critical analysis article	1.Qualitative research methods. 2.Data was collected through primary interview transcripts	The article examines the origins of hip-hop and challenges the common narrative that it emerged from street gangs in the Bronx. The author focuses on breakdancing (b-boying) as a central component of hip-hop culture.	The article draws on testimonies from hip-hop pioneers,such as Afrika Bambaataa, DJ Kool Herc, and Grandmaster Flash	RQ1:"It is commonly assumed that hip-hop was born when street gangs in the Bronx, New York, channeled their energy from violence and crime to music and artistic expression "(p.298). "The authors specifically claim that “territorialism,” “the tradition of battling,” “graffiti,” and “b-boying or breaking” all came from street gangs "(p.301). RQ2:"'Uprocking' is an upright dance form, distinct from …
11	Kiso, R., Hashimoto, Y., & Nakatani, M. (2023, July).	Japan	Experimental	1.Quantitative research. 2.Data on the dancers' movement timing	The article focuses on street dance and its relationship with movement timing.	n=20. Trained group: 10 dancers (7 males, 3 females), aged 25.9 ± 4.0 years;Novice group: 10 dancers (8 males, 2 females), aged 23.0 ± 5.2 years	RQ1:In street dance, in addition to the so_x0002_called 'on-time' rhythm, there is also 'fast-taking,' in which the dancers move faster than the rhythm of the music, and slow-taking,” in which they move later "(p.197). RQ2:"Although there are several genres of dance, street dance can evoke a haptic experience not only by matching the tempo of the music, but also by consciously performingbody move…
12	Wilcox, E. (2022)	USA	Predominantly ethnographic	1.Qualitative research methods. 2.The study involves oral history and interviews with individuals who were part of the piliwu movement in China, particularly those involved in the making of Rock Youth.	The article discusses piliwu, the Chinese term for breakdancing, which emerged in China in the 1980s. Piliwu integrated American hip-hop dance styles such as b-boying (breaking) from New York and popping and locking from California, along with other influences like Chinese classical dance and disco.	The study focuses on Chinese dancers who were active in the piliwu movement during the 1980s.	RQ1:"'street dancers'—the term used in the film to refer to practitioners of popular dance forms such as locking, popping, and breaking—into formal dance spaces such as a professional studio and the auditions for an upcoming concert dance performance....popular dance forms such as locking, popping, and breaking "(p.309). RQ2:"A translation of the media term “break_x0002_dancing,” “piliwu” combine…
13	Lai, A. H. Y. et al.,(2021)	China	Predominantly ethnographic	1.Qualitative research methods. 2.Data was collected through In-depth interviews,Thematic analysis.	The article discusses Street dance, an informal dance style that takes place in public spaces, such as streets, parks, and dance parties. Hip-hop, a popular street dance style, is highlighted as a key element of the program due to its cultural relevance and popularity among youths. The program uses street dance as an anchor for engagement, allowing participants to connect with peers who share sim…	n=22. 7 males and 15 females Age between 13-18 years.	RQ1:"Amongst all organized youth activities, performing arts programs featuring street dance are becoming a new form of youth engagement.Street dance is an informal dance style that takes place in public spaces, such as streets, parks, and dance parties"(p.2). RQ2:"Hip-hop, one of the most popular street dance styles, is gaining popularity among youths due to its infusion of the popular culture t…
14	Perillo, J. L. (2013)	USA	Predominantly ethnographic	1.Qualitative research methods. 2.Data collection including participant observation, In-depth interviews, and document analysis.	The article highlights the significance of street dance as a form of cultural expression and identity formation among Filipino youth.	The study population consisted of Hip-hop dancers in Manila, Philippines.	RQ1:"...different genres of streetdance—B-boyin', B-girlin', House, (Street) Jazz, Krump, Ladies' Hip-hop, LA style, Lockin', Poppin', Waackin', Dancehall and general Hip-hop "(p.74). RQ2:"Breakdancing was the marketing gimmick needed to draw hip hop into the consumer arena "(p.76) . RQ3:"Inside the Philippines, there are also prominent competitions for Hip-hop dance, like Skechers Streetdance Ba…
15	Matthew Ming-tak Chew & Sophie Pui Sim Mo.(2019)	China	Predominantly ethnographic	1.Qualitative research methods. 2.Data collection including in-depth interviews, participant observation, and informal interviews.	The article focuses on breakdancing (breaking), a key element of hip-hop culture, particularly among b-girls (female breakdancers) in Hong Kong, Taiwan, and China.	n=60. 15 professional b-girls were formally interviewed, with additional informal interviews involving 30 professional and non-professional b-girls and 15 professional b-boys. Age between 19-29 years.	RQ1:"..few have looked into the dynamics of gender within breaking, hip-hop dance and other urban street dance styles" (p.4). RQ2:"B-girls” refers to female breakers, including professional ones who dance for a living and those who are seriously learning breaking or break_x0002_dance."(p.6) RQ3:"There are a small number of colleges that offer street dance as a major in Taiwan and China...Aside fr…
16	Martins Correia, A., Koeltzsch, G. K., & Figueiredo da Silva, C. A. (2024)	Brazil	Predominantly ethnographic	1.Qualitative research methods. 2.Data collection including Semi-structured Interviews, Participant Observation, Virtual Interaction Analysis, and Narrative Analysis.	The article explores street dance within the context of hip-hop culture in Rio de Janeiro, Brazil.	n=11. The dancers are predominantly lower-middle-class young men from the North, West, and Downtown areas of Rio de Janeiro.	RQ1:"...the phenomenon of street dance, widely known and recognized as urban dances, gains new visibility, which, along with rap, graffiti, and DJ manoeuvres, make up the founding elements of hip-hop culture "(p.1). RQ2:"The used search terms were 'b_x0002_boy', 'street dance', 'urban dance',"(p.4) RQ3:"Connections will be drawn in order to describe how young people narrate their personal life st…
17	Chida et al.,(2015)	Japan	Experimental	1.Mixed-method 2.Data were collected through Kinect device,Audience feedback, and Dancers' Feedback.	This study examines two forms of visual expression and a projection system designed to enhance the aesthetic appeal of three street dance styles—break dance, lock dance, and pop dance. The research explores the compatibility of these elements, drawing on extensive empirical attempts to amplify the visual and performative dimensions of these dance forms.	2 street dancers participated in the actual performance test, performing break dance, lock dance and pop dance. 19 audience members participated in the questionnaire survey.	RQ1:"...focusing on break dance, lock dance,and pop dance as three subgenres of street dance,.."(p.36). RQ2:"...as the three subgenres of street dance: break dance, lock dance and pop dance...Break dance can be defined by the dynamic movement of the whole body...Lock dance can be defined by the movement in which a dancer moves and stops his or her hands and feet quickly.This dance was named “lock…
18	Kojima, R., Nomura, T., & Kida, N. (2016)	Japan	Experimental	1.Quantitative research. 2.Data collection involves motion capture technology.	The article examines hip-hop dance, specifically focusing on the New Jack Swing style. The study analyzes how joy is expressed through specific movements in hip-hop dance, especially in New Jack Swing.	10 dancers (5 males and 5 females), Age between 26.9 ± 12.8 years	RQ1:"It was also called street dance since young people danced to hip hop on the street. "(p.2) . RQ2:"New jack swing is a music genre that became popular in the late 1980s, and these steps are called new jack swing because they were often used to dance to this type of music " (p.3). RQ3:"Hip-hop dance spread rapidly in the 1980s, partly because people began seeing hip-hop dance on MTV....As for …
19	Frazier, R. T., & Koslow, J. (2013)	USA	Predominantly ethnographic	1.Qualitative research methods. 2.Data collection including participant observation,literature.	This article explores the development and practice of krump in North Hollywood.The article emphasizes how krump, an expressive form of street dance, is performed in urban spaces, blending emotional intensity and creative expression.	The study involved young adults primarily from working-class African American, Latino, and some Asian-American backgrounds.	RQ1: "the racialization of space and the spatialization of race,’’ plays a fundamental role in shaping and limiting the spaces where street dancers can perform and interact. "(p.3) RQ2:"Clown dancing was refashioned towards greater body control, more forceful, provocative movement, and greater room for personalized, emotional narrative. Dancers also blend in other street dance styles such as b-bo…
20	Halifu Osumare.(2002)	USA	Predominantly ethnographic	1.Qualitative research methods. 2.Data collection including participant observation,interviews, and performance Analysis	The article explores breakdancing as part of global hip-hop culture and its role in fostering cross-cultural communication and identity formation.	Dancers from various cultural backgrounds, including African American, Asian, Hawaiian, White, and military and civilian participants.	RQ1: "But the original hip hop street dance form is alsobeing kept alive in vital global breakdance communities of the hip hop underground."(p.41) RQ2:"The new school takes greater inspiration from the subtle textures of the music than does the more athletic-focused old school breaking(p.36). Their breaking style represents the "new school" that includes faster footwork and swifter, lower-to-the-…
21	Yang et al. (2022)	Australian	Predominantly ethnographic	1.Qualitative research methods. 2.Data were collected through literature.	The article explores the evolution and sportification of breakdancing as part of the hip-hop culture	Street dancer, B-boy, B-Girl, breakers, hip-hop educators, students	RQ1:No content related to the research question was retrieved. RQ2:"Breakdance as a creative dance originated from the American hip-hop cultural movement in the 1970s."(p.1) RQ3:"Essentially, the most distinctive feature of creative dance is that the expressive aspect is more important than the functional aspect (p.2). Creativity has also contributed to the emergence of different styles of breakd…
22	Ojofeitimi, et al.,(2012)	USA	Experimental	1.Quantitative research. 2.Data collection involves Web-based survey ,	The article explores hip hop dance as a global cultural and physical practice	n=312. 143 males 169 females Age: Males: 23.4 ± 5.4 years Females: 24.7 ± 5.5 years	RQ1:"Street dance style normally danced to funk or hip hop music. It includes both toprock (standing dance steps) and downrock (sequences on the ground), incorporating extreme gymnastic power moves and freezes." (p.355) RQ2:"Old School dance styles emerged in the 1970s and 1980s (e.g. breaking, popping, and locking)(Appendix). New School styles (e.g. house, krumping,street jazz) developed in the …
23	Guarato, R. (2021)	Brazil	Predominantly ethnographic	1.Qualitative research methods. 2.Data collection including interviews.	The article examines the historical development and cultural significance of street dance in Uberlândia, Brazil, from the 1980s to the 2000s.	n=7. The participants included dancers from different generations and socioeconomic backgrounds.	RQ1:"...street dance between the 1980s and 1990s."(p.45). "All mentioned, this came to be a mix of different techniques and ways of dancing but presents strong evidence of bonds with dances such as popping, locking, breaking (recognized as dances originating from hip hop), modern jazz dance, and funk."(p.47). RQ2:"Movements and gestures of jazz dance were appropriated as part of a context of the …
24	Shropshire-Maina, K. (2023)	USA	Predominantly ethnographic	1.Qualitative research methods. 2.Data collection including oral history,literature review.	The article explores the historical and cultural significance of African-American footwork traditions and how they have shaped modern street dance.	The dances are primarily performed by male dancers, but some female dancers are also involved.	RQ1:"While many of these dances are street dances and some of them come directly from gang culture,"(p.9) RQ2: "Litefeet, (sometimes called Getting Light, Get Light, or Get Lite) developed in Harlem in the early 2000s, is the youngest of the mentioned dance styles...litefeet is a footwork dance, but it is unique because it is particularly fast and flashy."(p.7) RQ3:"Litefeet dancers utilize moves…
25	Bronner, S., Ojofeitimi, S., & Woo, H. (2015)	USA	Experimental	1.Quantitative research. 2.Data collection involves using a 6-camera motion capture system .	The article focuses on the biomechanics of hip hop dance.It examines the extreme joint angles and movements involved in hip hop dance sequences, particularly in breakdance (breaking) and house dance.	n=6. Age:31.0 ± 4.3 years	RQ1:"Hip hop dance has many styles including breakdance (breaking), house, popping and locking, funk, streetdance, krumping, Memphis jookin’, and voguing."(p.126) RQ2:"House dance also involves steps performed in a standing position. It combines many dance elements such as the Lindy and bebop, African, Latin salsa, Brazilian capoeira, jazz, tap, and modern."(p.127) "...hook and farmer (p.131) Hou…
26	Sommer, S. R. (2001)	USA	Predominantly ethnographic	1.Qualitative research methods. 2.Data collection including interviews,observations of dance events and clubs, and historical records and media reports.	The article focuses on Underground-House dancing.	Population consists of multiracial, multigenerational dancers from the New York City Underground-House scene, primarily African American and Hispanic American.	RQ1:No content related to the research question was retrieved. RQ2:"House dancing are interactive, performative, and improvisational, the dancer strives to keep a sense of objectivity."(p.73). "'Cipher' is a term rich in connotations."(p.82) RQ3:"The media attention surrounding Raves in the last couple of years has brought the subject ofnightlife and dancing to the foreground of American consciou…
