# Supplementary material for: Street dance redefined: a bridge across the knowledge gap
Source: Front Sports Act Living. 2025 Jul 23;7:1610656. doi: 10.3389/fspor.2025.1610656 (PMC12325215; doi:10.3389/fspor.2025.1610656)
Supplement: Supplementary file 4 [file Supplementaryfile4.xlsx]

## Sheet: Sheet1
Supplementary Material D Glossary of street dance terms
Hip-hop:	hip-hop originated in the United States.Something that takes place on the bloc ,in the street, in the da hood, in the da club, afterscbool, after dark, and in distinctive social spaces set aside for play is a globally spread cultural phenomenon (Akom, A. A. ,2009). Hip-hop is a cultural phenomenon that encompasses rap music, graffiti, and breakdancing ( Tricia Rose,1994).
Hip-hop dance:	Hip-hop dance is part of hip-hop culture, has many styles including breakdance, house, popping and locking, krumping, new style, and waacking. The moves have both the complexity of choreography and the gymnastic and acrobatic maneuvers (Bronner, S., Ojofeitimi, S., & Woo, H.,2015).
Breakin`:	Title of the movie Breakin`, which was released worldwide in 1984 and sparked the worldwide breakdance craze (Yang et al.,2022).
Piliwu：	The direct translation of the term “piliwu” is “thunderbolt dance.” A special term that arose in China as a result of the 1984 “Breakin`” movie (Wilcox, E. ,2022).
Jiewu：	Jiewu is a direct translation of street dance, a special term for street dance used by Chinese dancers (Wilcox, E. ,2022).
